# Supplementary material for: SARS-CoV-2 Variants, RBD Mutations, Binding Affinity, and Antibody Escape
Source: Int J Mol Sci. 2021 Nov 9;22(22):12114. doi: 10.3390/ijms222212114 (PMC8619214; doi:10.3390/ijms222212114)
Supplement: Supplementary file 1 [file ijms-22-12114-s001.zip]

Archive with 1 entries (1 files):
- ijms-1432036-supplementary.pdf
